# Supplementary material for: Melatonin and MitoEbselen-2 Are Radioprotective Agents to Mitochondria
Source: Genes (Basel). 2022 Dec 23;14(1):45. doi: 10.3390/genes14010045 (PMC9858905; doi:10.3390/genes14010045)
Supplement: Supplementary file 1 [file genes-14-00045-s001.zip]

Archive with 1 entries (1 files):
- genes-2087961-supplementary.pptx
